# Supplementary material for: Convergent origin of the narrowly lanceolate leaf in the genus Aster—with special reference to an unexpected discovery of a new Aster species from East China
Source: PeerJ. 2019 Jan 25;7:e6288. doi: 10.7717/peerj.6288 (PMC6348959; doi:10.7717/peerj.6288)
Supplement: Table S3 [file peerj-07-6288-s003.xlsx]

## Sheet: Sheet1
analysis	parameter	run 1	run 2	run 3	run 4	run 5	run 6	run 7	run 8	run 9	run 10
ML Discrete Independent model (broad riparian habitat, 1000 try)	Lh	-33.8524	-33.8524	-33.8524	-33.8524	-33.8524	-33.8524	-33.8524	-33.8524	-33.8524	-33.8524
	alpha1	13.3288	13.3288	13.3288	13.3288	13.3288	13.3288	13.3288	13.3288	13.3288	13.3288
	beta1	31.8193	31.8193	31.8193	31.8193	31.8193	31.8193	31.8193	31.8193	31.8193	31.8193
	alpha2	16.2578	16.2578	16.2578	16.2578	16.2578	16.2578	16.2578	16.2578	16.2578	16.2578
	beta2	30.2994	30.2994	30.2994	30.2994	30.2994	30.2994	30.2994	30.2994	30.2994	30.2994
ML Discrete Dependent model (broad riparian habitat, 1000 try)	Lh	-19.9196	-19.9202	-19.9199	-19.9281	-19.9208	-19.9229	-19.9204	-19.9204	-19.9292	-19.927
	q12	19.5078	19.6836	19.4209	19.9942	19.4498	19.76	19.6459	19.636	19.6403	20.0024
	q13	0	0	0	0	0	0	0	0	0	0
	q21	307.991	314.075	309.184	321.489	316.999	330.246	306.674	306.059	302.871	323.621
	q24	999.989	996.482	1000	943.773	1000	989.267	1000	999.329	939.749	956.799
	q31	999.979	948.373	577.062	632.544	694.691	411.48	873.824	970.965	461.917	973.377
	q34	125.16	69.7001	135.767	53.5823	267.832	176.852	0.034884	6.5596	44.0859	10.3494
	q42	134.106	132.492	135.792	123.499	134.165	128.328	133.774	133.666	128.174	126.079
	q43	0	0	0	0	0	0.002385	0	0	0	0
ML Discrete Dependent model restrict q12=0 (broad riparian habitat, 1000 try)	Lh	-20.2115	-20.2115	-20.2115	-20.2115	-20.2115	-20.2115	-20.2115	-20.2115	-20.2115	-20.2115
	q12	0	0	0	0	0	0	0	0	0	0
	q13	15.8015	15.8015	15.8015	15.8015	15.8014	15.8015	15.8014	15.8015	15.8015	15.8014
	q21	287.994	288.022	287.995	287.994	287.994	287.994	287.966	287.995	287.999	288.001
	q24	0	0	0	0	0	0	0	0	0	0
	q31	0	0	0	0	0	0	0	0	0	0
	q34	1000	1000	1000	1000	1000	1000	1000	1000	1000	1000
	q42	36.6736	36.6741	36.6736	36.6736	36.6732	36.6736	36.6733	36.6735	36.6727	36.6737
	q43	0	0	0	0	0	0	0	0	0	0
ML Discrete Dependent model restrict q13=0 (broad riparian habitat, 1000 try)	Lh	-19.9194	-19.9194	-19.9194	-19.9194	-19.9194	-19.9194	-19.9194	-19.9194	-19.9194	-19.9194
	q12	19.6185	19.6186	19.6175	19.613	19.618	19.6042	19.6152	19.6296	19.6168	19.6125
	q13	0	0	0	0	0	0	0	0	0	0
	q21	316.616	316.625	316.558	316.379	316.628	315.557	316.772	316.909	316.762	316.448
	q24	1000	1000	1000	1000	1000	1000	1000	1000	1000	1000
	q31	360.507	371.268	355.815	348.969	362.953	378.811	333.401	357.171	348.951	349.714
	q34	60.3829	61.9098	59.7595	59.3275	60.8945	62.6804	58.792	57.8157	60.2044	58.8025
	q42	132.187	132.19	132.205	132.268	132.184	132.573	132.203	132.032	132.191	132.235
	q43	0	0	0	0	0	0	0	0	0	0
ML Discrete Dependent model restrict q21=0 (broad riparian habitat, 1000 try)	Lh	-20.0682	-20.0692	-20.0655	-20.0636	-20.0653	-20.0625	-20.0639	-20.0624	-20.0674	-20.0685
	q12	15.1687	15.1928	15.2446	15.2367	15.2237	15.254	15.2673	15.2529	15.2204	15.1721
	q13	0	0	0	0	0	0	0	0	0	0
	q21	0	0	0	0	0	0	0	0	0	0
	q24	800.596	783.535	833.951	862.981	836.744	880.532	865.427	882.8	807.814	798.24
	q31	998.523	1000	1000	1000	1000	1000	997.39	1000	1000	1000
	q34	0	0	0	0	0	0.006902	0	0.000529	0.050788	1.65116
	q42	65.049	62.4392	70.218	73.9486	70.845	76.6272	74.8057	76.0116	65.5005	67.1618
	q43	30.8071	30.6245	30.7446	30.6538	30.6308	30.74	30.6986	30.7782	30.7125	30.6245
ML Discrete Dependent model restrict q24=0 (broad riparian habitat, 1000 try)	Lh	-20.2115	-20.2115	-20.2115	-20.2115	-20.2115	-20.2115	-20.2115	-20.2117	-20.2118	-20.2134
	q12	0	0	0	0	0	0	0	0	0	0
	q13	15.8028	15.8113	15.8028	15.8036	15.8	15.7936	15.8005	15.8046	15.7925	15.852
	q21	288.433	289.279	288.149	289.352	287.369	290.366	286.861	282.292	281.975	303.212
	q24	0	0	0	0	0	0	0	0	0	0
	q31	0	0	0	0	0	0	0	0	0	1.43828
	q34	1000	1000	1000	1000	1000	1000	1000	1000	1000	1000
	q42	36.6858	36.7532	36.6774	36.6863	36.6538	36.6837	36.6521	36.6678	36.5557	36.8795
	q43	0	0	0	0	0	0	0	0	0	0
ML Discrete Dependent model restrict q31=0 (broad riparian habitat, 1000 try)	Lh	-19.9969	-20.024	-20.0123	-19.9921	-20.0132	-20.0176	-19.9879	-20.0112	-20.0129	-20.0049
	q12	20.124	20.2563	21.0519	20.5029	19.4337	20.7468	20.1352	21.1459	20.2042	20.4532
	q13	0	0	0	0	0	0	0	0	0	0
	q21	363.398	342.596	385.868	378.194	303.242	374.07	360.942	376.974	345.156	362.687
	q24	910.798	785.153	801.489	877.37	811.737	794.541	934.37	825.434	830.558	816.138
	q31	0	0	0	0	0	0	0	0	0	0
	q34	293.589	292.332	447.208	771.72	667.568	338.453	394.924	343.635	323.851	663.577
	q42	120.066	110.98	103.848	114.783	122.473	105.356	123.643	109.304	120.309	110.289
	q43	0	0	0	0.003805	0	0	0	0	0	0
ML Discrete Dependent model restrict q34=0 (broad riparian habitat, 1000 try)	Lh	-19.9503	-19.9559	-19.9459	-19.9585	-19.9635	-19.9256	-19.9538	-19.9549	-19.9517	-19.9517
	q12	20.6131	20.8091	20.4596	20.9689	20.8612	20.6726	21.0809	21.3117	20.5603	20.1453
	q13	0	0	0	0	0	0	0	0	2.7e-05	0
	q21	327.106	335.558	318.73	339.798	329.524	365.631	344.816	360.743	317.015	303.414
	q24	840.043	823.136	858.404	810.946	807.445	1000	827.269	820.504	829.041	846.343
	q31	284.45	251.196	508.247	267.72	202.91	445.301	281.987	586.667	590.25	237.457
	q34	0	0	0	0	0	0	0	0	0	0
	q42	108.994	103.946	110.546	101.17	105.679	118.793	104.835	100.643	112.503	114.752
	q43	0	0	0	0	0	0	0	0	0.000179	0
ML Discrete Dependent model restrict q42=0 (broad riparian habitat, 1000 try)	Lh	-20.139	-20.1368	-20.1326	-20.1325	-20.1326	-20.1359	-20.1352	-20.1326	-20.1325	-20.1386
	q12	14.6395	14.6286	14.693	14.676	14.659	14.6917	14.76	14.6593	14.6791	14.6386
	q13	0	0	0	0	0	0	0	0	0	0
	q21	0	0	0	0	0	0	0.040664	0	0	0
	q24	374.301	371.393	385.332	381.107	374.352	380.626	386.098	373.893	381.976	372.286
	q31	957.414	972.178	1000	1000	1000	979.406	983.406	1000	1000	960.02
	q34	0.254141	0	0	0	0	2.0861	0.014322	0	0	0
	q42	0	0	0	0	0	0	0	0	0	0
	q43	29.4636	29.2984	29.6149	29.6169	29.5682	29.7749	29.5554	29.5572	29.5879	29.4324
ML Discrete Dependent model restrict q43=0 (broad riparian habitat, 1000 try)	Lh	-19.9194	-19.9194	-19.9194	-19.9194	-19.9194	-19.9194	-19.9194	-19.9194	-19.9194	-19.9194
	q12	19.6163	19.6172	19.6278	19.6244	19.6149	19.6168	19.6129	19.6131	19.6114	19.6212
	q13	0	0	0	0	0	0	0	0	0	0
	q21	316.555	316.681	317.077	316.797	316.203	316.821	316.529	316.577	316.345	316.77
	q24	1000	1000	1000	1000	1000	1000	1000	1000	1000	1000
	q31	340.013	335.052	356.706	350.354	367.299	327.38	335.543	343.506	320.146	322.171
	q34	57.9641	57.7139	59.7377	58.1661	59.9988	57.5202	58.1443	59.1516	55.6716	55.1981
	q42	132.212	132.199	132.072	132.138	132.275	132.189	132.247	132.211	132.292	132.156
	q43	0	0	0	0	0	0	0	0	0	0
ML Discrete Dependent model restrict q12=q13 (broad riparian habitat, 1000 try)	Lh	-20.0841	-20.0841	-20.0841	-20.0841	-20.0841	-20.0841	-20.0841	-20.0841	-20.0841	-20.0841
	q12	11.2511	11.25	11.2513	11.2509	11.251	11.2509	11.2507	11.2505	11.2508	11.2508
	q13	11.2511	11.25	11.2513	11.2509	11.251	11.2509	11.2507	11.2505	11.2508	11.2508
	q21	275.43	275.392	275.456	275.424	275.428	275.424	275.416	275.416	275.424	275.409
	q24	1000	1000	1000	1000	1000	1000	1000	1000	1000	1000
	q31	1000	1000	1000	1000	1000	1000	1000	1000	1000	1000
	q34	1000	1000	1000	1000	1000	1000	1000	1000	1000	1000
	q42	152.237	152.247	152.235	152.239	152.238	152.239	152.237	152.238	152.233	152.243
	q43	0	0	0	0	0	0	0	0	0	0
ML Discrete Dependent model restrict q12=q34 (broad riparian habitat, 1000 try)	Lh	-19.9296	-19.9201	-19.9311	-19.935	-19.9279	-19.9416	-19.9347	-19.937	-19.9369	-19.9463
	q12	20.1877	19.6483	19.7564	20.0532	20.2186	20.7036	20.3773	19.7852	19.8071	20.5531
	q13	0	0	0	0	0	0	0	0	0	0
	q21	331.833	309.276	304.792	316.69	332.971	347.34	334.465	298.913	293.932	332.019
	q24	950.329	1000	930.512	907.111	950.916	880.317	910.071	900.459	906.801	849.415
	q31	211.379	723.114	674.848	372.212	769.938	233.376	916.614	722.386	814.23	291.301
	q34	20.1877	19.6483	19.7564	20.0532	20.2186	20.7036	20.3773	19.7852	19.8071	20.5531
	q42	122.014	132.772	125.595	118.65	120.78	111.189	116.031	124.159	128.391	110.735
	q43	0	0	0	0	0	0	0	0	0	0.001355
ML Discrete Dependent model restrict q13=q24 (broad riparian habitat, 1000 try)	Lh	-20.2187	-20.2187	-20.2187	-20.2187	-20.2187	-20.2187	-20.2187	-20.2187	-20.2187	-20.2187
	q12	0	0	0	0	0	0	0	0	0	0
	q13	15.6243	15.6203	15.6174	15.623	15.6228	15.649	15.622	15.6229	15.63	15.6258
	q21	276.903	274.28	275.287	276.042	275.389	277.012	275.599	276.505	277.997	276.073
	q24	15.6243	15.6203	15.6174	15.623	15.6228	15.649	15.622	15.6229	15.63	15.6258
	q31	0	0	0	0	0	0	0	0	0	2.6e-05
	q34	1000	1000	1000	1000	1000	1000	1000	1000	1000	1000
	q42	38.4519	38.4274	38.4216	38.4415	38.44	38.5923	38.429	38.441	38.4593	38.4454
	q43	0	0	0	0	0	0	0	0	0	0
ML Discrete Dependent model restrict q21=q43 (broad riparian habitat, 1000 try)	Lh	-20.0536	-20.0527	-20.0525	-20.0491	-20.054	-20.0505	-20.0486	-20.051	-20.0536	-20.053
	q12	15.66	15.638	15.6802	15.6686	15.6451	15.6887	15.701	15.6774	15.6615	15.6764
	q13	0	0	0	0	0	0	0	0	0	0
	q21	28.057	28.5488	28.1194	28.0662	28.1264	28.1143	28.0229	28.158	28.0647	28.4518
	q24	884.966	933.857	916.414	945.648	881.122	926.759	958.308	919.245	885.543	909.745
	q31	1000	1000	1000	1000	1000	1000	999.714	1000	1000	994.38
	q34	0	17.4293	0	0	0.240094	0.013766	0	0	0	0
	q42	84.2881	93.2102	80.4291	89.9995	83.3631	91.5469	98.3363	87.0392	82.7831	82.9481
	q43	28.057	28.5488	28.1194	28.0662	28.1264	28.1143	28.0229	28.158	28.0647	28.4518
ML Discrete Dependent model restrict q31=q42 (broad riparian habitat, 1000 try)	Lh	-19.9539	-19.9314	-19.9536	-19.9515	-19.9471	-19.927	-19.9519	-19.9574	-19.9458	-19.9562
	q12	19.6818	19.5667	20.4549	20.3448	20.1507	19.7532	20.0879	20.7217	18.9163	20.2214
	q13	0	0	0	0	0	0	0	0	0	0
	q21	325.509	325.09	350.26	359.411	337.891	343.433	331.801	352.319	305.738	332.422
	q24	912.799	965.725	838.874	872.563	878.991	994.744	847.878	824.884	886.355	824.905
	q31	126.98	128.482	109.657	112.289	120.528	128.681	111.181	109.231	121.722	112.482
	q34	253.789	104.838	75.1039	122.668	95.8097	96.8291	55.1462	77.775	75.7732	71.9047
	q42	126.98	128.482	109.657	112.289	120.528	128.681	111.181	109.231	121.722	112.482
	q43	0	0	0	0	0	0	0	0	0	0
ML Discrete Dependent model restrict q42=q43 (broad riparian habitat, 1000 try)	Lh	-20.0907	-20.0907	-20.0907	-20.0907	-20.0907	-20.0907	-20.0907	-20.0907	-20.0907	-20.0907
	q12	15.0837	15.083	15.0838	15.0826	15.0851	15.0834	15.0843	15.0838	15.0834	15.0829
	q13	0	0	0	0	0	0	0	0	0	0
	q21	0	0	0	0	0	0	0	0	0	0
	q24	609.389	608.977	609.449	608.84	609.82	609.424	609.078	609.421	609.084	608.94
	q31	1000	1000	1000	1000	1000	1000	1000	1000	1000	1000
	q34	0	0	0	0	0	0	0	0	0	0
	q42	30.7311	30.7246	30.7294	30.7259	30.7331	30.7319	30.7194	30.7297	30.7275	30.724
	q43	30.7311	30.7246	30.7294	30.7259	30.7331	30.7319	30.7194	30.7297	30.7275	30.724
ML Discrete Independent model (narrow riparian habitat, 1000 try)	Lh	-29.6966	-29.6966	-29.6966	-29.6966	-29.6966	-29.6966	-29.6966	-29.6966	-29.6966	-29.6966
	alpha1	9.98951	9.98951	9.98951	9.98951	9.98951	9.98951	9.98951	9.98951	9.98951	9.98951
	beta1	58.9974	58.9974	58.9974	58.9974	58.9974	58.9974	58.9974	58.9974	58.9974	58.9974
	alpha2	16.2578	16.2578	16.2578	16.2578	16.2578	16.2578	16.2578	16.2578	16.2578	16.2578
	beta2	30.2994	30.2994	30.2994	30.2994	30.2994	30.2994	30.2994	30.2994	30.2994	30.2994
ML Discrete Dependent model (narrow riparian habitat, 1000 try)	Lh	-22.4578	-22.4606	-22.4589	-22.458	-22.46	-22.4526	-22.4527	-22.4527	-22.442	-22.4502
	q12	16.6822	16.8848	16.6804	16.7201	16.5819	16.768	16.4512	16.6474	16.7138	16.543
	q13	0	0	0	0	0	0	0	0	0	0
	q21	64.1736	63.9874	63.5536	62.3361	64.2908	64.3742	63.6748	62.0224	61.8856	65.0973
	q24	497.206	486.99	492.896	490.574	496.66	527.477	538.738	516.308	572.633	550.05
	q31	238.498	284.201	223.602	275.079	229.839	287.218	232.996	233.832	249.658	319.556
	q34	43.9357	0	20.7709	12.7062	63.0229	16.8152	96.197	24.6027	4.07622	104.523
	q42	488.472	463.373	479.263	477.538	480.06	496.133	530.072	508.477	560.066	529.847
	q43	0	0	0	0	0	0	0	0	0	0
ML Discrete Dependent model restrict q12=0 (narrow riparian habitat, 1000 try)	Lh	-22.5437	-22.5437	-22.5437	-22.5437	-22.5437	-22.5437	-22.5437	-22.5437	-22.5437	-22.5437
	q12	0	0	0	0	0	0	0	0	0	0
	q13	14.2785	14.2785	14.2785	14.2785	14.2785	14.2785	14.2785	14.2785	14.2785	14.2785
	q21	56.956	56.9559	56.9559	56.956	56.9559	56.9561	56.9559	56.956	56.9559	56.9559
	q24	52.8005	52.8032	52.8006	52.8014	52.8006	52.8005	52.8002	52.8006	52.801	52.8006
	q31	0	0	0	0	0	0	0	0	0	0
	q34	1000	1000	1000	1000	1000	1000	1000	1000	1000	1000
	q42	127.991	127.994	127.991	127.992	127.991	127.991	127.99	127.991	127.991	127.991
	q43	0	0	0	0	0	0	0	0	0	0
ML Discrete Dependent model restrict q13=0 (narrow riparian habitat, 1000 try)	Lh	-22.4022	-22.4022	-22.4022	-22.4022	-22.4022	-22.4022	-22.4022	-22.4022	-22.4022	-22.4022
	q12	16.5365	16.5367	16.5371	16.5371	16.5368	16.5373	16.539	16.5383	16.5373	16.5374
	q13	0	0	0	0	0	0	0	0	0	0
	q21	61.1771	61.1895	61.1708	61.1749	61.1754	61.1819	61.1807	61.1717	61.1758	61.1898
	q24	1000	1000	1000	1000	1000	1000	1000	1000	1000	1000
	q31	453.659	452.269	447.532	449.671	447.65	445.47	436.945	436.764	444.527	448.932
	q34	0	0	0	0	0	0	0	0	0	0
	q42	996.108	995.624	996.236	996.137	996.104	995.697	995.927	995.995	995.96	995.724
	q43	0	0	0	0	0	0	0	0	0	0
ML Discrete Dependent model restrict q21=0 (narrow riparian habitat, 1000 try)	Lh	-22.591	-22.5905	-22.5909	-22.5897	-22.5893	-22.5945	-22.5918	-22.5937	-22.5895	-22.5908
	q12	15.4978	15.4972	15.4824	15.5004	15.5032	15.4596	15.3936	15.4453	15.4878	15.4087
	q13	0	0	0	0	0	0	0	0	0	0
	q21	0	0	0	0	0	0	0	0	0	0
	q24	629.865	633.935	615.307	633.178	636.741	577.473	657.704	591.796	639.392	617.281
	q31	999.997	1000	1000	999.894	1000	1000	998.815	998.992	1000	1000
	q34	0.136865	0.033466	0	0	0	0	10.3051	2.00189	0	0
	q42	546.276	550.951	551.822	561.379	566.518	507.753	569.21	521.878	562.208	556.926
	q43	53.3241	52.9046	53.7818	53.6664	53.7077	53.8194	53.1755	53.576	53.2077	53.9564
ML Discrete Dependent model restrict q24=0 (narrow riparian habitat, 1000 try)	Lh	-23.4295	-23.5337	-23.4897	-23.5153	-23.437	-23.5421	-23.457	-23.5916	-23.5856	-23.4841
	q12	6.78008	6.87094	7.38125	6.7558	7.1204	7.05366	7.05175	7.44779	6.81238	6.77008
	q13	12.8618	12.7293	12.0014	11.5246	10.8072	10.7257	10.7325	11.1141	13.7537	11.3451
	q21	87.3089	95.7868	96.5173	95.5294	105.177	103.304	96.3787	96.0222	88.0205	93.6931
	q24	0	0	0	0	0	0	0	0	0	0
	q31	152.17	120.504	82.1339	57.9701	2.64941	25.7999	6.9452	51.3292	172.757	56.7289
	q34	499.382	432.626	458.022	439.164	491.042	442.967	472.607	401.812	405.697	457.433
	q42	43.1737	47.8887	48.2159	46.7411	51.6557	51.7803	46.5343	48.0063	43.8326	45.9375
	q43	0	0	0	0	0.000416	2.8076	0	0	0	0.000578
ML Discrete Dependent model restrict q31=0 (narrow riparian habitat, 1000 try)	Lh	-22.5449	-22.5233	-22.5401	-22.5424	-22.5315	-22.537	-22.5382	-22.5403	-22.5428	-22.5397
	q12	16.377	16.3299	16.3837	16.3844	16.6337	16.3402	16.4245	16.4617	16.3913	16.4981
	q13	0	0	0	0	0	0	0	0	0	0
	q21	70.0716	69.7319	70.5712	69.6401	71.865	69.3928	71.0104	71.331	69.5684	70.5817
	q24	473.295	539.081	468.113	471.325	500.574	482.744	476.031	470.102	454.236	461.99
	q31	0	0	0	0	0	0	0	0	0	0
	q34	239.959	281.987	300.673	257.84	346.179	277.294	299.496	289.557	316.507	331.578
	q42	461.758	533.596	457.468	465.854	476.026	478.905	464.113	465.015	446.004	453.187
	q43	0	0	0	0	0	0	0	0	0	0
ML Discrete Dependent model restrict q34=0 (narrow riparian habitat, 1000 try)	Lh	-22.4691	-22.4777	-22.4659	-22.4654	-22.4659	-22.4619	-22.4649	-22.4636	-22.4697	-22.4813
	q12	16.799	16.8848	16.7906	16.5839	16.9137	16.8881	16.8448	16.8119	16.9259	16.9006
	q13	0	0	0	0	0	0	0	0	0	0
	q21	62.4902	61.6031	61.6106	63.4059	63.2304	63.3862	62.2449	61.148	62.5873	63.6319
	q24	452.656	442.406	460.677	477.378	465.143	477.992	468.1	473.208	450.409	441.707
	q31	241.775	204.31	264.874	266.15	249.674	254.233	247.424	234.953	249.163	201.617
	q34	0	0	0	0	0	0	0	0	0	0
	q42	445.06	422.06	451.097	448.023	449.978	469.853	454.812	469.131	439.092	409.161
	q43	0	0	0	0	0	0.002872	0	0	0	2.3e-05
ML Discrete Dependent model restrict q42=0 (narrow riparian habitat, 1000 try)	Lh	-23.6817	-23.6821	-23.6818	-23.6817	-23.6829	-23.6835	-23.6815	-23.6819	-23.6832	-23.6825
	q12	17.2084	17.2938	17.1974	17.2514	17.2109	17.1441	17.1817	17.1025	17.1058	17.1067
	q13	0	0	0	0	0	0	0	0	0	0
	q21	31.5331	31.7821	31.5089	32.1403	31.5601	30.9204	31.4715	30.6943	30.1288	30.3263
	q24	59.1315	60.0437	59.2139	59.4087	59.8856	59.5707	59.4212	60.5273	59.0405	59.6375
	q31	190.832	185.861	187.635	203.599	177.312	173.133	201.378	199.686	177.399	217.297
	q34	0	0	0	0	0	0	0	0	0	0
	q42	0	0	0	0	0	0	0	0	0	0
	q43	0	0	0	0	0	0	0	0	0	0
ML Discrete Dependent model restrict q43=0 (narrow riparian habitat, 1000 try)	Lh	-22.4025	-22.4042	-22.4022	-22.4024	-22.4025	-22.4024	-22.4034	-22.403	-22.4024	-22.4023
	q12	16.547	16.5476	16.5445	16.5427	16.5662	16.5131	16.5385	16.5307	16.5197	16.5463
	q13	0	0	0	0	0	0	0	0	0	0
	q21	61.5702	62.5198	61.2255	61.4667	61.6105	61.2046	61.3182	61.7272	61.3993	61.2938
	q24	1000	972.496	1000	1000	1000	1000	977.175	991.529	1000	1000
	q31	354.676	474.302	415.932	341.055	346.908	383.376	373.924	389.572	374.317	391.053
	q34	0	20.5274	0	3.69565	0	6.23906	4.61871	5.45951	8.90417	0
	q42	981.947	952.865	993.412	992.35	983.007	993.288	970.838	972.299	992.509	991.66
	q43	0	0	0	0	0	0	0	0	0	0
ML Discrete Dependent model restrict q12=q13 (narrow riparian habitat, 1000 try)	Lh	-22.5856	-22.5837	-22.5794	-22.5846	-22.5789	-22.5827	-22.5891	-22.5762	-22.5817	-22.582
	q12	9.87098	10.2756	10.2336	10.3186	10.2921	10.3223	10.1646	10.2908	10.2784	10.331
	q13	9.87098	10.2756	10.2336	10.3186	10.2921	10.3223	10.1646	10.2908	10.2784	10.331
	q21	62.3762	62.3833	61.6487	62.6257	62.2579	62.1089	62.4626	62.1253	61.8655	62.6382
	q24	806.7	591.9	712.244	561.419	698.099	594.258	532.57	786.235	628.689	611.945
	q31	792.742	982.608	975.391	993.428	1000	999.834	919.524	1000	990.214	999.431
	q34	1000	1000	1000	1000	1000	1000	1000	999.999	1000	1000
	q42	831.279	612.775	744.237	586.795	716.199	626.489	556.594	811.265	652.045	636.694
	q43	0	0	0	0	0	0	0	0	0	0
ML Discrete Dependent model restrict q12=q34 (narrow riparian habitat, 1000 try)	Lh	-22.4632	-22.4594	-22.4576	-22.4602	-22.4577	-22.4639	-22.4585	-22.4688	-22.4647	-22.4553
	q12	16.918	16.7307	16.7402	16.7362	16.743	16.7488	17.0846	16.7882	16.7295	16.7938
	q13	0	0	0	0	0	0	0	0	0	0
	q21	63.3874	63.3956	62.4539	63.0518	63.2322	62.8333	61.6018	63.5007	63.3225	62.1257
	q24	475.156	497.532	491.609	483.727	494.682	468.288	491.364	453.355	469.507	510.276
	q31	258.075	229.769	286.783	240.103	263.61	259.824	284.447	368.004	299.697	210.257
	q34	16.918	16.7307	16.7402	16.7362	16.743	16.7488	17.0846	16.7882	16.7295	16.7938
	q42	456.769	472.06	479.458	473.105	477.948	457.093	490.434	433.48	447.946	499.662
	q43	0.000486	0	0	0	0	0	0	0	0	0
ML Discrete Dependent model restrict q13=q24 (narrow riparian habitat, 1000 try)	Lh	-22.6372	-22.6374	-22.6325	-22.6361	-22.6341	-22.636	-22.6329	-22.6384	-22.6389	-22.6371
	q12	1.4629	1.45111	1.7857	1.51504	1.60798	1.51103	1.6525	1.39671	1.36335	1.41962
	q13	19.6046	19.5451	21.2034	20.04	20.7659	20.1095	21.2473	19.1181	18.9249	19.7832
	q21	57.2208	57.3549	56.7655	57.1475	56.8382	57.1567	56.6797	57.5023	57.6967	57.5179
	q24	19.6046	19.5451	21.2034	20.04	20.7659	20.1095	21.2473	19.1181	18.9249	19.7832
	q31	496.363	489.292	669.398	537.974	609.29	542.983	654.255	447.463	428.157	502.77
	q34	1000	1000	1000	1000	1000	1000	1000	1000	1000	1000
	q42	85.4802	85.5165	84.7999	85.5764	85.6983	85.7014	85.9745	85.4442	85.5257	86.084
	q43	0	0	0	0	0	0	0	0	0	0
ML Discrete Dependent model restrict q21=q43 (narrow riparian habitat, 1000 try)	Lh	-22.5048	-22.5036	-22.5044	-22.4982	-22.5024	-22.5069	-22.5063	-22.5051	-22.5061	-22.5022
	q12	15.9904	16.0275	15.9594	15.8145	15.9632	15.9943	15.9677	15.9791	16.0037	16.0155
	q13	0	0	0	0	0	0	0	0	0	0
	q21	28.6987	28.9013	30.1952	35.4242	28.8518	28.9718	28.8178	28.5957	28.7724	28.8823
	q24	738.734	753.621	797.436	977.012	778.702	726.006	720.031	737.631	719.026	777.395
	q31	999.691	1000	1000	1000	997.932	1000	998.205	996.854	1000	999.269
	q34	0	0	71.5539	442.437	0	12.9352	0	0	0	2.06067
	q42	710.745	729.329	775.327	962.279	745.748	691.941	693.549	710.518	700.962	750.795
	q43	28.6987	28.9013	30.1952	35.4242	28.8518	28.9718	28.8178	28.5957	28.7724	28.8823
ML Discrete Dependent model restrict q31=q42 (narrow riparian habitat, 1000 try)	Lh	-22.4519	-22.461	-22.4555	-22.4427	-22.4517	-22.4427	-22.4514	-22.4541	-22.4457	-22.4544
	q12	16.7519	16.755	16.7523	16.6517	16.6249	16.6323	16.7923	16.803	16.7186	16.7401
	q13	0	0	0	0	0	0	0	0	0	0
	q21	62.396	62.8476	62.1675	62.4887	61.4877	64.532	63.8666	62.9706	62.8787	62.3773
	q24	512.206	477.382	498.17	564.781	515.912	575.706	523.091	505.87	548.813	502.11
	q31	502.363	463.067	483.962	546.542	509.854	548.284	500.417	488.529	529.18	491.28
	q34	0.29847	15.6434	1.17116	19.9662	31.7634	41.3058	14.6025	1.41815	14.5057	11.0439
	q42	502.363	463.067	483.962	546.542	509.854	548.284	500.417	488.529	529.18	491.28
	q43	0	0	0	0	0	0	0	0.001512	0	0
ML Discrete Dependent model restrict q42=q43 (narrow riparian habitat, 1000 try)	Lh	-22.9552	-22.931	-22.9544	-22.9166	-23.6827	-22.9578	-22.9777	-22.9495	-22.9194	-22.9218
	q12	15.2663	15.1126	15.3696	15.1195	17.279	15.1576	15.2452	14.9959	15.219	15.0341
	q13	0	0	0	0	0	0	0	0	0	0
	q21	0	0	0.00027	0	33.0221	0	0	0	0	0
	q24	129.254	154.724	132.626	158.786	60.0857	143.062	134.367	155.222	143.744	179.243
	q31	764.437	787.719	761.859	829.617	211.772	749.376	702.252	725.199	897.353	738.875
	q34	6.46271	332.507	0.3917	365.794	0	171.272	56.8397	343.682	168.16	574.898
	q42	55.8836	82.4922	58.2771	82.8728	0	69.3784	60.149	81.5251	67.375	104.767
	q43	55.8836	82.4922	58.2771	82.8728	0	69.3784	60.149	81.5251	67.375	104.767
MCMC Discrete Independent model (broad riparian habitat, stepping stone with 100 stones in 10000000 iterations)	Lh	-36.9471	-36.8439	-36.7811	-36.8841	-36.8124	-36.7641	-36.7631	-36.9234	-36.8978	-36.8344
MCMC Discrete Dependent model (broad riparian habitat, stepping stone with 100 stones in 10000000 iterations)	Lh	-29.292	-29.076	-29.2784	-29.1809	-29.0765	-29.3126	-29.0953	-29.1045	-29.0562	-29.0666
MCMC Discrete Dependent model restrict q12=0 (broad riparian habitat, stepping stone with 100 stones in 10000000 iterations)	Lh	-29.6591	-29.5735	-29.5905	-29.7488	-29.6344	-29.6153	-29.6191	-29.4159	-29.5515	-29.5723
MCMC Discrete Dependent model restrict q13=0 (broad riparian habitat, stepping stone with 100 stones in 10000000 iterations)	Lh	-27.7887	-27.8207	-27.7399	-27.5966	-27.6932	-27.6898	-27.5633	-27.6235	-27.6222	-27.5129
MCMC Discrete Dependent model restrict q21=0 (broad riparian habitat, stepping stone with 100 stones in 10000000 iterations)	Lh	-30.1927	-30.03	-30.3096	-30.1339	-30.2605	-30.1366	-30.1271	-30.3052	-30.0955	-30.2033
MCMC Discrete Dependent model restrict q24=0 (broad riparian habitat, stepping stone with 100 stones in 10000000 iterations)	Lh	-31.9624	-31.6142	-31.8442	-31.5834	-31.7888	-31.9394	-31.8482	-31.5694	-31.9535	-32.1108
MCMC Discrete Dependent model restrict q31=0 (broad riparian habitat, stepping stone with 100 stones in 10000000 iterations)	Lh	-30.0617	-29.9971	-30.3644	-30.1149	-29.9425	-30.0104	-30.1204	-29.9649	-30.2028	-30.0264
MCMC Discrete Dependent model restrict q34=0 (broad riparian habitat, stepping stone with 100 stones in 10000000 iterations)	Lh	-31.0012	-31.1913	-31.1194	-31.0755	-30.9219	-31.0433	-31.2621	-31.2756	-31.0224	-30.7269
MCMC Discrete Dependent model restrict q42=0 (broad riparian habitat, stepping stone with 100 stones in 10000000 iterations)	Lh	-29.1426	-29.1405	-29.1081	-29.042	-28.9586	-28.9612	-28.9653	-29.1782	-29.1117	-29.0642
MCMC Discrete Dependent model restrict q43=0 (broad riparian habitat, stepping stone with 100 stones in 10000000 iterations)	Lh	-28.7882	-28.7656	-28.8479	-28.7263	-28.5716	-28.838	-28.737	-28.8489	-28.7608	-28.6373
MCMC Discrete Dependent model restrict q12=q34 (broad riparian habitat, stepping stone with 100 stones in 10000000 iterations)	Lh	-29.9076	-29.987	-30.0222	-29.9192	-29.9574	-30.0964	-30.0494	-30.1268	-29.9023	-30.11
MCMC Discrete Dependent model restrict q21=q43 (broad riparian habitat, stepping stone with 100 stones in 10000000 iterations)	Lh	-29.4574	-29.5082	-29.729	-29.6212	-29.4476	-29.729	-29.4073	-29.6116	-29.2509	-29.4377
MCMC Discrete Dependent model restrict q13=q24 (broad riparian habitat, stepping stone with 100 stones in 10000000 iterations)	Lh	-30.642	-30.6265	-30.6735	-30.7348	-30.637	-30.8388	-30.5885	-30.5312	-30.8184	-30.517
MCMC Discrete Dependent model restrict q31=q42 (broad riparian habitat, stepping stone with 100 stones in 10000000 iterations)	Lh	-29.5036	-29.5505	-29.3698	-29.4302	-29.0887	-29.4469	-29.5478	-29.2808	-29.4424	-29.4903
MCMC Discrete Dependent model restrict q12=q13(broad riparian habitat, stepping stone with 100 stones in 10000000 iterations)	Lh	-29.0562	-29.0605	-29.0717	-29.1471	-29.1455	-29.0183	-29.0071	-29.2228	-29.2775	-29.2578
MCMC Discrete Dependent model restrict q42=q43 (broad riparian habitat, stepping stone with 100 stones in 10000000 iterations)	Lh	-29.2893	-29.1857	-29.0821	-29.2313	-29.2369	-29.2653	-29.0231	-29.1823	-29.2794	-29.1316
MCMC Discrete Independent model (narrow riparian habitat, stepping stone with 100 stones in 10000000 iterations)	Lh	-32.7746	-32.7772	-32.703	-32.7149	-32.6739	-32.711	-32.7715	-32.7511	-32.7621	-32.698
MCMC Discrete Dependent model (narrow riparian habitat, stepping stone with 100 stones in 10000000 iterations)	Lh	-28.9603	-28.709	-28.9152	-28.7694	-28.7561	-28.8697	-29.1356	-28.6632	-28.7621	-28.8888
MCMC Discrete Dependent model restrict q12=0 (narrow riparian habitat, stepping stone with 100 stones in 10000000 iterations)	Lh	-32.3215	-32.4255	-32.4268	-32.349	-32.3074	-32.622	-32.3796	-32.3322	-32.395	-32.4049
MCMC Discrete Dependent model restrict q13=0 (narrow riparian habitat, stepping stone with 100 stones in 10000000 iterations)	Lh	-26.831	-26.8314	-26.8895	-26.9196	-26.8962	-26.8509	-26.8709	-26.9231	-26.8118	-26.913
MCMC Discrete Dependent model restrict q21=0 (narrow riparian habitat, stepping stone with 100 stones in 10000000 iterations)	Lh	-30.1741	-30.0924	-30.0833	-30.1343	-29.9189	-30.0656	-29.8776	-29.8381	-30.1493	-30.1415
MCMC Discrete Dependent model restrict q24=0 (narrow riparian habitat, stepping stone with 100 stones in 10000000 iterations)	Lh	-31.9869	-31.8253	-31.9027	-31.989	-31.9729	-31.9916	-31.8416	-32.0466	-31.9913	-32.123
MCMC Discrete Dependent model restrict q31=0 (narrow riparian habitat, stepping stone with 100 stones in 10000000 iterations)	Lh	-29.1807	-29.291	-29.3216	-29.3379	-29.2851	-29.2999	-29.2196	-29.2447	-29.3098	-29.0873
MCMC Discrete Dependent model restrict q34=0 (narrow riparian habitat, stepping stone with 100 stones in 10000000 iterations)	Lh	-30.0671	-30.1442	-29.9943	-30.0212	-30.3827	-29.9723	-30.2198	-30.06	-30.0362	-30.3379
MCMC Discrete Dependent model restrict q42=0 (narrow riparian habitat, stepping stone with 100 stones in 10000000 iterations)	Lh	-28.9025	-28.9992	-29.0171	-28.9449	-29.1234	-29.0381	-29.2471	-29.0106	-28.9272	-29.073
MCMC Discrete Dependent model restrict q43=0 (narrow riparian habitat, stepping stone with 100 stones in 10000000 iterations)	Lh	-28.3937	-28.2765	-28.5201	-28.4749	-28.3258	-28.384	-28.2818	-28.3844	-28.1962	-28.355
MCMC Discrete Dependent model restrict q12=q34 (narrow riparian habitat, stepping stone with 100 stones in 10000000 iterations)	Lh	-29.1889	-29.4006	-29.1601	-29.3619	-29.1804	-29.0731	-29.224	-29.1289	-29.2922	-29.3234
MCMC Discrete Dependent model restrict q21=q43 (narrow riparian habitat, stepping stone with 100 stones in 10000000 iterations)	Lh	-29.0092	-29.0936	-28.9443	-28.963	-29.1455	-29.1599	-29.0527	-28.931	-29.0422	-29.04
MCMC Discrete Dependent model restrict q13=q24 (narrow riparian habitat, stepping stone with 100 stones in 10000000 iterations)	Lh	-30.4686	-30.6227	-30.4585	-30.4356	-30.4683	-30.4319	-30.4913	-30.5656	-30.5565	-30.4841
MCMC Discrete Dependent model restrict q31=q42 (narrow riparian habitat, stepping stone with 100 stones in 10000000 iterations)	Lh	-28.9845	-28.9311	-28.9428	-28.7687	-29.0813	-29.0153	-28.9213	-28.9601	-28.7719	-28.8458
MCMC Discrete Dependent model restrict q12=q13(narrow riparian habitat, stepping stone with 100 stones in 10000000 iterations)	Lh	-29.2127	-29.215	-29.2734	-29.3235	-29.2982	-29.2488	-29.3235	-29.2474	-29.3112	-29.2042
MCMC Discrete Dependent model restrict q42=q43 (narrow riparian habitat, stepping stone with 100 stones in 10000000 iterations)	Lh	-28.9301	-29.0044	-28.9783	-29.0631	-28.9136	-28.7611	-28.9614	-28.9217	-28.9831	-28.8565
